# Supplementary material for: Climate change, society, and pandemic disease in Roman Italy between 200 BCE and 600 CE
Source: Sci Adv. 2024 Jan 26;10(4):eadk1033. doi: 10.1126/sciadv.adk1033 (PMC10816712; doi:10.1126/sciadv.adk1033)
Supplement: Supplementary file 2 — Data S1 to S3 [file sciadv.adk1033_data_s1_to_s3.zip]

Archive with 3 entries (3 files):
- adk1033_Data_S1.xlsx
- adk1033_Data_S2.xlsx
- adk1033_Data_S3.xlsx
