# Supplementary material for: Climate change, society, and pandemic disease in Roman Italy between 200 BCE and 600 CE
Source: Sci Adv. 2024 Jan 26;10(4):eadk1033. doi: 10.1126/sciadv.adk1033 (PMC10816712; doi:10.1126/sciadv.adk1033)
Supplement: Supplementary file 2 — Data S1 to S3 [file sciadv.adk1033_data_s1_to_s3.zip › adk1033_Data_S1.xlsx]

## Sheet: Glass data
Summary of all glass shard analyses (in wt%), normalized to VG-568 standard measurements and to 100 wt% volatile-free
Analysis date	Sample name	Depth core (mm)	SiO2	TiO2	Al2O3	FeO	MnO	MgO	CaO	Na2O	K2O	P2O5	Total	Comment	Na2O+K2O
16.04.2019	805Pomp1-1	1596.5	75.0981	0.0511657	14.1923	1.53406	0.133031	0.0818651	0.802371	3.44135	4.66583	0	100	rhyolite glass	8.10718
16.04.2019	805Pomp9-1	1596.5	75.8283	0.0627694	13.3564	1.57919	0.0104616	0.0313847	0.867834	3.32335	4.94034	0	100	rhyolite glass	8.26369
16.04.2019	805Pomp9-2	1596.5	74.8917	0.0940355	13.5416	1.75124	0	0.0313452	0.926107	3.79988	4.96414	0	100	rhyolite glass	8.76402
16.04.2019	805Pomp10-1	1596.5	75.3497	0.0527884	13.9791	1.18703	0.063346	0.031673	0.86381	3.36545	5.10708	0	100	rhyolite glass	8.47253
16.04.2019	805Pomp10-2	1596.5	74.6612	0.0728531	14.5247	1.59271	0.0936682	0.0520379	0.816049	3.2606	4.89491	0.0312227	100	rhyolite glass	8.15551
16.04.2019	805Pomp6-1	1596.5	59.8625	0.0323306	21.0499	0.964851	0.140099	0.711273	5.87829	8.86572	2.32267	0.17243	100	trachyte glass	11.1884
16.04.2019	805Pomp6-2	1596.5	61.3211	0.0312772	21.5933	0.748903	0	0.364901	4.83375	7.53759	3.47535	0.0938316	100	trachyte glass	11.0129
26.09.2019	807.5-1	1596.5	75.6008	0.0789011	13.1915	1.76279	0.0624065	0.00178604	0.855508	3.47749	4.93991	0.0288919	100	rhyolite glass	8.4174
26.09.2019	807.5-4	1596.5	75.559	0.0834274	13.3039	1.80259	0.0714028	0.0123438	0.830902	3.56787	4.7685	0	100	rhyolite glass	8.33638
26.09.2019	807.5-5	1596.5	75.8116	0.0371319	13.1969	1.74881	0	0.0123066	0.885191	3.46899	4.79533	0.0437095	100	rhyolite glass	8.26432
26.09.2019	807.5-6	1596.5	75.4135	0.114227	13.3399	1.68131	0	0.0266315	0.947859	3.5017	4.95529	0.0195725	100	rhyolite glass	8.45699
26.09.2019	805-1	1594	74.9643	0.0546539	13.1868	2.04805	0.12947	0.0288622	0.968564	3.72054	4.8589	0.0399158	100	rhyolite glass	8.57943
26.09.2019	805-2	1594	74.9441	0.0432754	13.3787	2.10866	0.139374	0.0258407	0.962997	3.70497	4.6493	0.0427565	100	rhyolite glass	8.35427
26.09.2019	805-3	1594	75.433	0.119647	13.4531	1.56099	0.110362	0.0752275	0.963294	3.25433	5.03002	0	100	rhyolite glass	8.28434
26.09.2019	805-4	1594	74.9802	0.0665968	13.4287	1.65126	0.0474791	0.0121849	0.939706	3.59601	5.21522	0.0626052	100	rhyolite glass	8.81124
26.09.2019	805-5	1594	75.5037	0.0630372	13.3533	1.61762	0.172302	0.0574689	0.931094	3.56034	4.68815	0.0529512	100	rhyolite glass	8.24849
12.08.2020	8/537.5-2	1326.5	75.3936	0.0639595	13.1995	1.70216	0.0387696	0.0137871	0.949063	3.53667	5.09537	0.00715268	100	rhyolite glass	8.63204
12.08.2020	8/537.5-3	1326.5	74.8722	0.0892145	13.2633	1.43728	0.0305614	0.0306643	0.937074	3.88951	5.38646	0.0636953	100	rhyolite glass	9.27596
12.08.2020	8/537.5-4	1326.5	75.0333	0.147298	13.0294	1.83829	0.100554	0.0240996	0.841482	3.82939	5.10856	0.0475759	100	rhyolite glass	8.93795
12.08.2020	8/537.5-5	1326.5	74.9036	0	13.1569	1.82783	0.115066	0.0459035	0.918115	3.78007	5.21732	0.0352473	100	rhyolite glass	8.99739
26.09.2019	510-1	1299	75.083	0.108846	13.3716	1.36098	0.0706342	0.0384225	0.983859	3.82081	5.13292	0.0289484	100	rhyolite glass	8.95373
26.09.2019	510-2	1299	75.1606	0.0598312	13.3179	1.86657	0	0	0.996838	3.61537	4.97567	0.00728104	100	rhyolite glass	8.59104
26.09.2019	510-3	1299	75.6744	0.0759334	13.1889	1.46369	0.0614502	0.0257594	0.790474	3.71052	5.00885	0	100	rhyolite glass	8.71937
26.09.2019	510-4	1299	75.7876	0.0482465	13.1308	1.65296	0	0.0496928	0.925952	3.92419	4.48053	0	100	rhyolite glass	8.40472
26.09.2019	510-5	1299	74.7647	0.121804	13.3764	1.57194	0.12389	0.0294082	1.00259	4.01746	4.97513	0.0166855	100	rhyolite glass	8.99259
26.09.2019	510-6	1299	75.3008	0.0552954	13.5298	1.48175	0.13099	0	0.784293	3.71265	5.00444	0	100	rhyolite glass	8.71709
26.09.2019	510-7	1299	75.5687	0.112596	13.2218	1.54153	0.0224987	0.0644281	0.885791	3.98361	4.58499	0.0140105	100	rhyolite glass	8.5686
26.09.2019	510-8	1299	74.4611	0.106674	13.7972	1.71273	0.146496	0	1.0022	3.88733	4.85309	0.0331164	100	rhyolite glass	8.74042
16.04.2019	Pol1-1	1294	75.52	0.0638717	13.3235	1.35203	0	0.0212906	0.858881	3.55663	5.27182	0.0319359	100	rhyolite glass	8.82846
16.04.2019	Pol1-2	1294	75.1882	0.0739823	13.1564	1.60639	0.0845512	0.0845512	0.792667	3.63531	5.32511	0.0528445	100	rhyolite glass	8.96042
16.04.2019	Pol2-1	1294	75.8374	0.0732799	13.2743	1.43857	0.104686	0.0628114	0.678077	3.55493	4.92359	0.0523428	100	rhyolite glass	8.47852
16.04.2019	Pol2-2	1294	75.3445	0.0424287	13.3065	1.50179	0.137893	0	0.891966	3.43932	5.30375	0.0318215	100	rhyolite glass	8.74307
16.04.2019	Pol3-1	1294	75.4148	0.0855229	13.0183	1.93647	0.0106904	0.0641421	0.923258	3.39604	5.15078	0	100	rhyolite glass	8.54682
16.04.2019	Pol3-2	1294	75.4561	0.0637284	12.9548	1.80235	0.0318642	0.053107	0.893163	3.76972	4.97512	0	100	rhyolite glass	8.74483
16.04.2019	Pol4-1	1294	75.5251	0.137263	13.3478	1.58286	0.0844697	0.0422349	0.887892	3.28482	5.10759	0	100	rhyolite glass	8.39241
16.04.2019	Pol4-2	1294	75.9103	0.0742983	13.387	1.31492	0	0.0530702	0.928729	3.19739	5.13435	0	100	rhyolite glass	8.33174
16.04.2019	Pol5-1	1294	75.6831	0.139312	13.4745	1.38336	0.0107163	0.0428652	0.937677	3.29863	5.02984	0	100	rhyolite glass	8.32847
16.04.2019	Pol6-1	1294	75.7879	0.0716784	13.3701	1.69495	0.0716784	0.225275	0.756346	3.33141	4.63943	0.0511988	100	rhyolite glass	7.97084
16.04.2019	Pol7-1	1294	75.32	0.116919	13.1182	1.5934	0	0.010629	0.881724	3.88885	5.07031	0	100	rhyolite glass	8.95916
16.04.2019	Pol8-1	1294	75.4774	0.0424441	13.2601	1.39187	0.222831	0.0636661	0.783769	3.61493	5.14305	0	100	rhyolite glass	8.75798
16.04.2019	536_1-1	1249	76.0602	0.0105297	13.4434	1.32638	0.136886	0.231652	0.777759	2.92975	5.08344	0	100	rhyolite glass	8.01319
16.04.2019	536_1-2	1249	75.4923	0.133802	13.3693	1.81082	0.226433	0.0205848	0.830411	3.2358	4.87032	0.0102924	100	rhyolite glass	8.10612
16.04.2019	536_3-1	1249	75.3563	0.0718296	13.2496	1.73057	0.0102614	0.0718296	0.827906	3.52953	5.11119	0.0410455	100	rhyolite glass	8.64072
16.04.2019	536_3-2	1249	75.196	0.0514764	13.2735	1.40404	0.0205905	0.113248	0.830641	4.07124	5.03932	0	100	rhyolite glass	9.11056
16.04.2019	536_4-1	1249	74.4966	0.0930748	14.0129	2.05633	0.0827332	0	0.893142	3.4212	4.92333	0.0206833	100	rhyolite glass	8.34454
16.04.2019	536_4-2	1249	75.0375	0.0741968	13.7067	1.7214	0.190792	0.0847963	1.02382	3.13497	5.0258	0	100	rhyolite glass	8.16077
16.04.2019	536_8-1	1249	75.1745	0.110729	14.4182	1.49857	0.161061	0.030199	0.937998	2.7898	4.87904	0	100	rhyolite glass	7.66884
16.04.2019	536_8-2	1249	75.3443	0.0509197	13.9469	1.67511	0	0.0916555	0.821659	3.20169	4.86776	0	100	rhyolite glass	8.06946
16.04.2019	460_1-1	1249	75.8619	0.0932243	13.2646	1.54203	0.0932243	0.0103583	0.918118	3.404	4.80225	0.0103583	100	rhyolite glass	8.20625
16.04.2019	460_3-1	1249	75.4637	0.0314451	13.453	1.70226	0.0733718	0.0838535	0.809949	3.4216	4.9398	0.0209634	100	rhyolite glass	8.36141
16.04.2019	460_3-2	1249	75.4767	0.0513194	14.1754	1.50661	0.082111	0.0307916	0.793117	2.96823	4.9158	0	100	rhyolite glass	7.88403
16.04.2019	460_4-1	1249	75.1672	0.0214374	13.0735	1.62916	0.0964682	0.0535934	0.925705	3.48723	5.51352	0.0321561	100	rhyolite glass	9.00075
16.04.2019	460_4-2	1249	75.726	0.126989	13.0095	1.61946	0.179901	0.052912	0.769629	3.31537	5.20014	0	100	rhyolite glass	8.51551
16.04.2019	460_4-3	1249	75.9729	0.0824502	13.4072	1.18022	0.0206126	0.0206126	0.737836	3.44337	5.10394	0.0309188	100	rhyolite glass	8.54731
16.04.2019	460_5-1	1249	75.5051	0.0531117	13.459	1.40441	0.063734	0.127468	0.772534	3.53733	5.07731	0	100	rhyolite glass	8.61464
16.04.2019	460_5-2	1249	75.071	0.0758049	13.1142	1.87145	0	0.0974634	0.996785	3.28595	5.48742	0	100	rhyolite glass	8.77337
16.04.2019	460_5-3	1249	75.3686	0.119321	13.0731	2.02137	0	0.0108473	0.98612	3.08943	5.30953	0.0216946	100	rhyolite glass	8.39896
16.04.2019	460_1-2	1249	75.6956	0.0508633	13.5775	1.78974	0.0712086	0.0406906	0.832308	3.109	4.83314	0	100	rhyolite glass	7.94214
06.06.2018	540-shard1-1	1244	48.8364	1.10189	18.0869	8.54769	0.239935	3.64237	8.35786	4.21186	6.06716	0.907984	100	phonotephrite glass	10.279
06.06.2018	540-shard1-2	1244	47.973	1.10362	17.7609	8.5008	0.037531	3.78049	9.54991	4.28685	5.90692	1.10006	100	phonotephrite glass	10.1938
06.06.2018	540-shard2-1	1244	74.6934	0.04666	14.8228	1.84859	0.04666	0	0.881299	2.711	4.94954	0	100	rhyolite glass	7.66054
06.06.2018	540-shard2-2	1244	75.8294	0.113876	13.6876	1.4194	0.0752575	0.0326776	0.722772	3.49984	4.54934	0.0697802	100	rhyolite glass	8.04918
06.06.2018	540-shard2-3	1244	74.0784	0.0639021	14.8109	1.62265	0.0912888	0	0.8382	3.5565	4.93817	0	100	rhyolite glass	8.49467
06.06.2018	540-shard3-1	1244	75.3915	0.118001	13.649	1.71839	0.0316074	0.0242324	0.758849	3.2173	5.06327	0.0278125	100	rhyolite glass	8.28057
06.06.2018	540-shard3-3	1244	77.532	0.0808957	13.6687	1.37382	0	0.0657278	0.786848	2.44055	4.05147	0	100	rhyolite glass	6.49201
06.06.2018	540-shard4-1	1244	75.5716	0.149117	13.5192	1.53219	0.138973	0.0284032	0.789341	3.45083	4.82034	0	100	rhyolite glass	8.27118
06.06.2018	540-shard4-2	1244	74.1676	0.0955147	13.6818	1.92524	0.144333	0.348098	0.734816	3.59241	5.3102	0	100	rhyolite glass	8.90261
06.06.2018	540-shard9-1	1244	74.469	0.0778592	12.9158	1.90388	0	0.113056	0.849365	4.27272	5.3983	0	100	rhyolite glass	9.67102
06.06.2018	540-shard9-2	1244	73.9477	0.0342277	13.371	1.76365	0.226758	0	0.807084	4.56364	5.28594	0	100	rhyolite glass	9.84959
13.07.2022	sec8-455_1	1244	74.0915	0.120652	13.7033	1.72047	0.163886	0.00904891	1.00861	3.88278	5.29973	0	100	rhyolite glass	9.1825
13.07.2022	sec8-455_2	1244	74.5281	0.0421319	13.7446	1.69887	0.0050157	0.0732293	0.887918	3.67753	5.34269	0	100	rhyolite glass	9.02022
13.07.2022	sec8-455_3	1244	75.0563	0	13.2219	1.8574	0.0238054	0.0683111	0.751344	3.79548	5.17688	0.0486458	100	rhyolite glass	8.97235
26.09.2019	277.5-1	1066.5	74.7016	0.0543513	13.5422	1.70624	0.0906873	0.0135369	0.844124	4.07452	4.94946	0.0233079	100	rhyolite glass	9.02397
26.09.2019	277.5-2	1066.5	74.6094	0.0729688	13.6354	1.85661	0.0537117	0.025919	1.07389	3.71481	4.94056	0.0166548	100	rhyolite glass	8.65537
26.09.2019	277.5-3	1066.5	75.1737	0.0151389	13.4265	1.78527	0	0	0.931468	4.05147	4.59097	0.0254334	100	rhyolite glass	8.64244
26.09.2019	277.5-4	1066.5	75.1105	0.0758541	13.3844	1.5849	0.113428	0.02515	0.890063	3.89108	4.90375	0.0208068	100	rhyolite glass	8.79483
26.09.2019	277.5-5	1066.5	74.8956	0.018846	13.0528	2.02747	0.0850643	0.0666303	0.873045	3.9132	5.06728	0	100	rhyolite glass	8.98049
26.09.2019	277.5-6	1066.5	75.0097	0.0678583	13.3834	2.04929	0.152401	0	0.808008	3.76159	4.76774	0	100	rhyolite glass	8.52933
