# Supplementary material for: Climate change, society, and pandemic disease in Roman Italy between 200 BCE and 600 CE
Source: Sci Adv. 2024 Jan 26;10(4):eadk1033. doi: 10.1126/sciadv.adk1033 (PMC10816712; doi:10.1126/sciadv.adk1033)
Supplement: Supplementary file 2 — Data S1 to S3 [file sciadv.adk1033_data_s1_to_s3.zip › adk1033_Data_S2.xlsx]

## Sheet: Tabelle1
Multicore GeoB 10709-5
depth(mm)	Dry Bulk Density (DBD, g/cm3)	modelled DBD	modelled depth adapted for compaction (mm)	Age corrected for compaction (years CE)	Pseudoschizea spp.,	Ataxiodinium choanum	Bitectatodinium tepikiense	Impagidinium aculeatum	Impagidinium paradoxum	Impagidinium patulum	Impagidinium plicatum	Impagidinium sphaericum	Impagidinium strialatum	Lingulodinium polyedrum	Nematosphaeropsis labyrinthus	Operculodinium israelianum	Pyxidinopsis reticulatum	Polysphaeridium zoharyi	Spiniferites elongatus	Spiniferites mirabilis	Spiniferites ramosus	Tectatodinium pellitum	Tuberculodinium vancampoae	Reworked	other dinoflagellate cysts	W/C	DI
0		0.179411	48.1257	2006	2	0	3	0	0	0	0	0	0	15	1	2	0	0	0	5	5	0	0	5	82	0.7	57.8947
2.5		0.285743	57.4042	1999.29	2	0	2	0	0	0	0	0	0	26	1	1	0	3	0	19	4	0	0	1	106	0.92	49.1525
5		0.349163	63.769	1994.69	3	0	2	1	1	0	0	0	0	18	1	3	0	3	1	9	7	0	0	0	95	0.85	42.8571
7.5		0.3926	68.5309	1991.24	0	0	3	2	1	0	0	0	0	30	0	1	0	0	0	11	4	0	0	3	77	0.833333	60
10		0.426658	72.5121	1988.36	1	0	2	1	0	0	0	0	1	39	2	1	0	0	0	14	8	0	0	1	91	0.888889	58.5714
12.5		0.455097	76.0131	1985.83	3	0	1	0	0	2	0	0	0	22	1	2	0	0	0	6	2	0	0	0	70	0.909091	64.1026
15		0.479736	79.1826	1983.54	2	0	3	0	0	1	0	1	0	32	2	1	0	0	0	10	6	0	0	1	79	0.8	59.322
17.5		0.501605	82.1063	1981.42	2	0	3	0	0	0	0	2	0	33	1	1	0	1	0	14	5	0	0	1	92	0.842105	57.1429
20		0.521353	84.8392	1979.45	1	0	1	1	1	1	0	0	0	28	1	2	0	0	1	12	3	0	0	1	82	0.894737	56.6038
22.5		0.539416	87.4185	1977.58	0	0	2	0	0	0	0	0	0	33	2	2	0	0	1	7	3	0	0	0	67	0.75	66
25		0.556104	89.871	1975.81	1	0	1	3	1	1	0	0	0	30	3	2	0	3	1	10	7	0	0	2	85	0.909091	50.7692
27.5		0.571645	92.2167	1974.11	1	0	0	0	0	0	0	1	0	26	3	1	0	0	1	13	8	0	0	1	77	0.933333	50.9091
30	0.5307	0.586211	94.4709	1972.48	2	0	1	1	2	0	0	0	0	22	1	2	0	1	0	13	3	0	0	1	44	0.95	51.0204
32.5	0.7036	0.599938	96.6457	1970.91	2	0	3	2	0	0	0	1	0	21	1	2	0	2	0	8	4	0	0	1	62	0.823529	51.0638
35	0.6369	0.612934	98.7507	1969.38	3	0	1	0	1	0	0	2	0	22	0	2	0	0	0	13	3	0	0	0	64	0.941176	53.1915
37.5	0.5063	0.625285	100.794	1967.91	3	0	2	0	2	1	0	0	1	19	0	1	0	0	2	12	3	0	0	0	65	0.8	47.8261
40		0.637065	102.782	1966.47	3	0	3	1	2	0	0	0	0	17	1	3	0	0	2	4	6	0	0	1	74	0.666667	48.8372
42.5		0.648332	104.72	1965.07	2	0	4	1	0	0	0	0	0	13	1	1	0	1	0	7	10	0	0	1	80	0.714286	39.0244
45		0.659137	106.613	1963.7	4	0	3	0	1	0	0	0	0	18	1	2	0	1	1	5	7	0	0	0	71	0.692308	51.1628
47.5		0.669524	108.465	1962.36	3	0	4	1	0	0	0	0	0	17	2	0	0	2	0	12	7	0	0	1	56	0.789474	42.8571
50		0.679529	110.279	1961.05	5	0	1	3	1	0	0	1	0	20	2	0	0	0	1	11	13	0	0	0	71	0.882353	43.1034
52.5		0.689185	112.059	1959.76	4	0	5	0	2	0	0	0	1	18	0	0	0	0	0	10	10	0	0	2	73	0.705882	46.1538
55		0.698519	113.806	1958.49	0	0	3	0	0	0	0	1	0	22	4	1	0	0	0	17	2	0	0	3	100	0.857143	47.1698
57.5		0.707556	115.524	1957.25	7	0	5	0	0	0	0	0	0	24	0	2	0	0	0	12	6	0	0	1	104	0.736842	56.1404
60		0.716318	117.215	1956.03	6	0	2	1	0	1	0	0	0	28	1	4	0	0	0	15	1	0	0	1	106	0.913043	58.3333
62.5		0.724824	118.88	1954.83	5	0	3	1	0	0	0	0	0	15	3	4	0	0	0	14	5	0	0	4	111	0.863636	44.4444
65		0.733092	120.521	1953.64	4	0	3	0	0	0	0	0	0	29	1	1	0	0	0	18	2	0	0	3	134	0.863636	59.0164
67.5		0.741136	122.139	1952.47	2	0	2	0	0	0	0	1	0	29	2	5	0	0	0	16	5	0	0	4	159	0.913043	53.0303
70		0.748972	123.736	1951.31	3	0	6	1	0	0	0	0	0	25	1	1	0	0	0	20	6	0	0	1	99	0.785714	45.3125
72.5		0.756611	125.313	1950.17	2	0	4	0	0	0	0	0	0	36	2	3	0	0	0	20	6	0	0	3	127	0.851852	53.9474
75		0.764065	126.871	1949.05	4	0	1	1	0	0	0	1	0	31	1	0	0	0	0	9	9	0	0	4	94	0.909091	63.9344
77.5		0.771344	128.412	1947.93	3	0	4	0	1	0	0	0	0	39	0	1	0	0	0	26	7	0	0	0	125	0.875	51.8519
80		0.778459	129.936	1946.83	1	0	3	2	0	0	0	0	0	40	0	0	0	0	0	19	3	0	0	0	129	0.875	60.2941
82.5		0.785417	131.443	1945.74	6	0	2	0	0	0	0	0	0	31	0	0	0	0	0	20	2	0	0	5	108	0.909091	63.6364
85		0.792226	132.936	1944.66	3	0	0	1	0	0	0	1	0	27	0	1	0	0	0	8	3	0	0	8	113	1	73.0769
87.5		0.798895	134.414	1943.59	6	0	4	0	0	0	0	0	0	32	1	0	0	0	0	9	1	0	0	4	129	0.692308	73.6842
90	0.8447	0.80543	135.878	1942.53	4	0	4	0	0	1	0	0	0	27	3	0	0	0	0	18	3	0	0	1	128	0.826087	52.459
92.5	0.8328	0.811837	137.329	1941.48	4	0	2	0	0	1	0	0	0	13	1	2	0	0	0	15	3	0	0	2	117	0.9	44.186
95	0.9039	0.818122	138.768	1940.44	4	0	3	0	0	0	0	0	0	24	1	1	0	0	1	12	4	0	0	2	113	0.764706	57.6923
97.5	0.9288	0.824291	140.194	1939.41	3	0	4	0	1	0	0	0	0	23	2	0	0	0	0	16	2	0	0	0	109	0.809524	50.9804
100	0.7929	0.830348	141.609	1938.39	2	0	2	1	0	0	0	2	0	14	1	2	0	0	0	14	3	0	0	2	116	0.894737	41.8605
102.5	0.8084	0.836298	143.013	1937.37	9	0	4	0	0	0	0	0	0	20	1	1	0	0	0	11	2	0	0	1	114	0.75	61.2245
105	0.9212	0.842146	144.407	1936.36	4	0	3	2	0	0	0	0	0	17	2	1	0	0	0	16	5	0	0	1	123	0.863636	43.1373
107.5	0.8227	0.847896	145.79	1935.36	3	0	3	0	0	0	0	2	0	16	0	2	0	0	0	11	3	0	0	0	114	0.8125	47.5
110	0.9445	0.853552	147.163	1934.37	3	0	2	0	0	0	0	0	0	10	0	4	0	0	0	20	3	0	0	1	133	0.923077	32.5581
112.5	0.8517	0.859117	148.528	1933.38	6	0	6	1	0	0	0	0	0	23	2	2	0	0	0	15	1	0	0	2	99	0.75	53.4483
115	0.7546	0.864595	149.883	1932.4	2	0	2	0	0	0	0	1	0	12	1	3	0	0	0	18	2	0	0	3	124	0.913043	38.6364
117.5	0.9021	0.869989	151.229	1931.43	9	0	5	1	0	0	0	0	0	12	0	2	0	0	0	25	3	0	0	3	105	0.848485	40
120	0.7801	0.875301	152.567	1930.46	3	0	3	2	0	0	0	0	0	7	1	3	0	0	0	21	4	0	0	5	108	0.896552	30.6122
122.5	0.7025	0.880536	153.897	1929.5	2	0	2	2	0	0	0	2	0	20	1	1	0	0	0	17	4	0	0	1	128	0.909091	44.2308
125	0.8112	0.885695	155.219	1928.54	2	0	5	0	0	0	0	0	0	9	1	1	0	0	0	17	1	0	0	2	120	0.782609	34.2105
127.5	0.8327	0.890782	156.534	1927.59	3	0	2	1	0	0	0	1	0	18	3	1	0	0	0	19	6	0	0	1	130	0.913043	40
130	0.9254	0.895798	157.841	1926.65	5	0	4	2	0	1	0	3	0	13	3	3	0	0	0	25	8	0	0	2	107	0.885714	28.9855
132.5	0.7701	0.900746	159.141	1925.71	4	0	1	0	0	0	0	1	0	9	0	0	0	0	0	17	5	0	0	1	127	0.944444	36.8421
135	1.0089	0.905628	160.435	1924.77	5	0	7	1	0	0	0	0	0	5	0	1	0	0	0	20	5	0	0	1	112	0.758621	24.4444
137.5	0.9728	0.910446	161.721	1923.84	6	0	5	0	0	0	0	0	0	8	0	1	0	0	0	18	1	0	0	0	117	0.791667	35.8974
140	0.7897	0.915203	163.002	1922.91	5	0	5	3	0	0	0	0	0	9	3	1	0	0	0	11	3	0	0	2	113	0.75	38.0952
142.5	0.777	0.919899	164.276	1921.99	5	0	7	2	0	0	0	3	0	13	1	2	0	1	0	15	4	0	0	2	110	0.740741	36.3636
145	0.8478	0.924537	165.544	1921.07	2	0	1	2	0	0	0	2	0	2	2	1	0	0	0	15	2	0	0	2	135	0.947368	19.3548
147.5	0.8534	0.929119	166.806	1920.16	4	0	9	1	0	1	0	4	0	4	1	2	0	1	0	11	4	0	0	2	133	0.64	22.7273
150	0.8672	0.933646	168.063	1919.25	6	0	5	0	0	0	0	0	0	6	3	2	0	0	0	17	4	0	0	3	110	0.791667	32.6087
152.5	0.8431	0.938119	169.314	1918.35	4	0	6	5	1	0	0	1	0	9	1	3	0	0	0	23	5	0	0	1	104	0.842105	23.7288
155	0.9185	0.942541	170.56	1917.45	4	0	8	1	0	1	0	1	0	11	2	3	0	0	0	12	2	0	0	0	127	0.68	33.3333
157.5	0.9431	0.946912	171.801	1916.55	4	0	9	1	1	0	0	1	0	14	0	5	0	0	0	20	2	0	0	2	123	0.75	33.8983
160	1.0996	0.951234	173.036	1915.66	2	0	6	0	0	2	0	0	0	5	1	1	0	0	0	13	5	0	0	2	120	0.727273	24.3243
162.5	1.0582	0.955509	174.267	1914.77	5	0	10	0	0	0	0	0	0	8	1	3	0	0	0	17	3	0	0	1	114	0.666667	29.1667
165	0.9508	0.959736	175.493	1913.88	3	0	9	0	1	0	0	0	0	4	3	2	0	0	0	13	6	0	0	1	117	0.64	19.0476
167.5	0.916	0.963919	176.714	1913	3	0	7	1	0	0	0	0	0	4	0	2	0	0	0	16	2	0	0	5	126	0.730769	30
170	0.9587	0.968058	177.931	1912.12	2	0	8	0	0	0	0	0	0	6	0	1	0	0	0	17	1	0	0	3	123	0.692308	28.9474
172.5	0.9407	0.972153	179.143	1911.24	7	0	6	0	1	0	0	0	0	7	0	3	0	0	0	15	4	0	0	1	117	0.76	34.0909
175	1.2332	0.976207	180.351	1910.36	3	0	4	1	1	0	0	0	0	5	0	1	0	0	0	21	6	0	0	1	125	0.857143	20.9302
177.5	1.0249	0.980219	181.555	1909.49	3	0	4	1	0	3	0	0	0	8	0	2	0	0	0	10	4	0	0	0	128	0.8	31.4286
180	1.0792	0.984192	182.755	1908.63	4	0	9	0	0	0	0	0	0	5	1	1	0	0	0	16	4	0	0	0	130	0.653846	22.5
182.5	0.9675	0.988125	183.95	1907.76	6	0	8	1	0	1	0	0	0	3	2	2	0	0	0	23	6	0	0	0	123	0.771429	17.3077
185	0.9294	0.992021	185.142	1906.9	4	0	6	0	0	0	0	0	0	8	1	2	0	0	0	11	5	0	0	1	128	0.684211	34.2105
187.5	1.0914	0.995879	186.33	1906.04	3	0	6	2	0	2	0	0	0	7	1	3	0	0	0	16	2	0	0	2	122	0.793103	27.2727
190	1.0723	0.999701	187.515	1905.18	5	0	9	0	0	0	0	0	0	10	2	4	0	0	0	18	3	0	0	7	131	0.709677	37.931
192.5	1.1652	1.00349	188.696	1904.33	2	0	2	2	0	1	0	0	0	4	0	2	0	0	0	11	3	0	0	1	131	0.888889	25
195	1.1098	1.00724	189.873	1903.48	1	0	8	0	0	2	0	0	0	5	1	5	0	0	0	21	1	0	0	2	120	0.777778	17.3913
197.5	0.9014	1.01096	191.047	1902.63	3	0	6	0	0	0	0	3	0	12	1	2	0	0	0	18	3	0	0	4	112	0.769231	36.5385
200	1.1192	1.01464	192.217	1901.78	1	0	7	1	1	1	0	1	0	3	0	2	0	0	0	14	1	0	0	2	119	0.730769	17.6471
202.5	1.0362	1.01829	193.385	1900.94	1	0	6	1	0	0	0	0	0	7	0	3	0	0	0	12	4	0	0	2	128	0.727273	27.7778
205	1.0332	1.02191	194.549	1900.1	1	0	3	1	0	1	0	0	0	5	3	2	0	0	0	13	5	0	0	2	131	0.85	22.2222
207.5	0.9407	1.0255	195.71	1899.26	5	0	5	1	0	0	0	0	0	6	1	8	0	1	0	19	5	0	0	4	101	0.852941	27.2727
210	1.2096	1.02906	196.867	1898.42	2	0	4	0	0	0	0	1	0	12	1	3	0	0	0	21	6	0	0	1	167	0.857143	29.4118
212.5	1.1712	1.03258	198.022	1897.58	7	0	1	0	0	1	0	0	0	9	1	2	0	1	0	17	8	0	0	2	145	0.954545	36.7347
215	1.0392	1.03608	199.174	1896.75	1	0	5	1	0	0	0	0	0	5	0	2	0	0	0	12	5	0	0	2	126	0.75	24.2424
217.5	1.0773	1.03955	200.323	1895.92	3	0	8	0	0	0	0	0	0	3	5	1	0	1	0	18	1	0	0	0	135	0.714286	15
220	1.1606	1.04299	201.47	1895.09	1	0	5	1	1	1	0	0	0	9	0	3	0	0	0	15	5	0	0	6	141	0.807692	34.0426
222.5	1.0357	1.04641	202.613	1894.26	1	0	5	0	0	2	0	0	0	2	0	1	0	0	0	9	8	0	0	4	122	0.705882	21.875
225	1.0303	1.04979	203.754	1893.44	2	0	5	1	1	0	0	0	0	5	2	0	0	0	0	16	4	0	0	1	117	0.782609	21.6216
227.5	1.1847	1.05315	204.892	1892.61	4	0	2	0	0	0	0	0	0	2	0	0	0	0	0	9	3	0	0	3	134	0.818182	39.1304
230	1.0141	1.05649	206.028	1891.79	2	0	5	0	0	0	0	1	0	3	2	3	0	1	0	13	4	0	0	1	119	0.772727	17.1429
232.5	1.0605	1.0598	207.161	1890.97	3	0	5	0	1	0	0	0	0	4	2	2	0	0	0	13	3	0	0	4	116	0.761905	29.7297
235	0.9258	1.06308	208.292	1890.16	4	0	5	2	0	0	0	0	0	5	1	2	0	0	0	6	0	0	0	2	138	0.666667	40.7407
237.5	1.0298	1.06634	209.42	1889.34	3	0	5	0	0	0	0	1	0	5	0	3	0	0	0	18	6	0	0	1	116	0.807692	21.4286
242.5	0.938	1.07278	211.669	1887.71	2	0	4	0	0	0	0	0	0	5	1	0	0	0	0	14	8	0	0	1	119	0.777778	22.8571
245	1.1319	1.07597	212.79	1886.9	8	0	7	2	0	1	0	1	0	3	0	2	0	0	0	7	5	0	0	4	158	0.631579	37.5
247.5	1.227	1.07913	213.91	1886.09	4	0	3	1	0	0	0	2	0	7	2	2	0	1	0	13	4	0	0	1	132	0.85	30
250	1.1009	1.08227	215.026	1885.28	6	0	2	0	0	0	0	1	0	11	0	1	0	0	0	19	7	0	0	1	131	0.909091	37.5
252.5	1.2275	1.08539	216.141	1884.48	3	0	7	1	1	0	0	0	0	5	2	2	0	0	0	19	8	0	0	3	142	0.766667	21.5686
255	0.9751	1.08849	217.254	1883.67	4	0	6	0	0	0	0	0	0	8	4	5	0	0	0	11	11	0	0	1	132	0.727273	26
257.5	0.9271	1.09156	218.364	1882.87	4	0	3	0	0	0	0	0	0	8	0	1	0	0	0	15	5	0	0	2	132	0.842105	36.8421
260	0.8606	1.09462	219.473	1882.07	2	0	3	0	0	1	0	0	0	6	3	1	0	1	0	17	4	0	0	3	114	0.869565	26.8293
262.5	0.9318	1.09765	220.579	1881.27	7	0	5	0	0	0	0	1	0	6	0	0	0	0	0	18	5	0	0	3	123	0.782609	35.5556
265	0.8332	1.10066	221.684	1880.47	3	0	2	1	0	0	0	0	0	3	0	1	0	2	0	7	4	0	0	2	131	0.846154	32
272.5	1.1822	1.10958	224.987	1878.08	3	0	0	0	0	0	0	0	0	4	0	4	0	0	0	8	3	0	0	1	131	1	34.7826
275	1.0829	1.11252	226.084	1877.29	3	0	4	0	0	0	0	0	0	8	0	0	0	0	0	10	6	0	0	3	120	0.714286	41.1765
280	1.2155	1.11833	228.273	1875.7	3	0	2	1	0	0	0	0	0	7	0	1	0	1	1	11	4	0	0	2	133	0.823529	36.3636
282.5	1.2051	1.12121	229.365	1874.91	3	0	3	0	0	0	0	0	0	6	0	4	0	0	0	11	0	0	0	3	139	0.833333	40
285	1.2944	1.12407	230.455	1874.13	3	0	5	0	0	0	0	0	0	6	0	5	0	0	0	4	3	0	0	1	130	0.642857	37.037
287.5	1.0616	1.12691	231.544	1873.34	6	0	3	2	1	1	0	1	0	7	1	1	0	0	0	8	4	0	0	0	126	0.8125	37.1429
290	1.2154	1.12973	232.631	1872.55	4	0	2	0	1	1	0	2	0	5	0	7	0	0	0	12	8	0	0	0	155	0.913043	21.4286
297.5	1.2596	1.13811	235.883	1870.2	4	0	5	2	0	0	0	0	0	6	1	4	0	0	0	12	3	0	0	1	153	0.782609	28.9474
300	1.0368	1.14086	236.964	1869.42	6	0	0	2	0	0	0	2	0	4	0	4	0	0	0	9	8	0	0	0	123	1	28.5714
305	1.0986	1.14633	239.121	1867.86	3	0	2	1	0	0	0	0	0	7	1	7	0	0	0	7	3	0	0	1	137	0.882353	34.375
310	1.1595	1.15173	241.273	1866.3	4	0	2	0	0	0	0	0	0	5	1	2	0	0	0	19	1	0	0	1	120	0.913043	28.5714
