# Supplementary material for: Climate change, society, and pandemic disease in Roman Italy between 200 BCE and 600 CE
Source: Sci Adv. 2024 Jan 26;10(4):eadk1033. doi: 10.1126/sciadv.adk1033 (PMC10816712; doi:10.1126/sciadv.adk1033)
Supplement: Supplementary file 2 — Data S1 to S3 [file sciadv.adk1033_data_s1_to_s3.zip › adk1033_Data_S3.xlsx]

## Sheet: Tabelle1
Core DP30PC
Core depth (mm)	Age (years BCE/CE)	Pseudoschizea spp.,	Ataxiodinium choanum	Bitectatodinium tepikiense	Impagidinium aculeatum	Impagidinium paradoxum	Impagidinium patulum	Impagidinium plicatum	Impagidinium sphaericum	Impagidinium strialatum	Lingulodinium polyedrum	Nematosphaeropsis labyrinthus	Operculodinium israelianum	Pyxidinopsis reticulatum	Polysphaeridium zoharyi	Spiniferites elongatus	Spiniferites mirabilis	Spiniferites ramosus	Tectatodinium pellitum	Tuberculodinium vancampoae	Reworked	other dinoflagellate cysts	W/C	DI	calculated temperature (°C)
1196.5	605.254	7	0	2	1	0	0	0	2	1	1	0	0	0	1	9	1	15	0	0	3	80	0.214286	25.5814	18.0431
1199	602.042	3	3	3	0	0	0	0	0	0	5	0	0	0	0	10	4	4	0	0	0	68	0.235294	25	18.1424
1201.5	598.829	3	0	6	2	1	0	0	0	0	2	0	2	0	0	5	5	4	0	0	2	68	0.47619	21.875	19.2813
1204	595.615	6	3	4	4	1	0	0	1	0	4	1	3	0	1	9	9	10	0	0	2	105	0.580645	20.6897	19.7752
1206.5	592.399	4	1	4	0	0	0	0	2	0	0	0	0	0	1	6	4	6	0	0	1	74	0.333333	17.2414	18.6059
1209	589.182	4	2	0	2	0	1	0	1	0	1	1	0	0	0	7	9	7	0	0	2	58	0.631579	18.9189	20.016
1211.5	585.964	7	1	1	0	1	0	0	2	0	6	2	0	0	0	12	3	14	0	0	1	121	0.235294	28	18.1424
1214	582.744	4	2	0	0	0	0	0	1	1	3	0	1	0	1	8	6	4	0	0	0	68	0.5	22.5806	19.3939
1216.5	579.524	3	4	5	0	1	1	0	2	0	1	0	1	0	0	13	6	12	0	0	1	111	0.333333	10	18.6059
1219	576.302	7	1	0	0	1	1	0	2	2	6	2	1	2	2	10	2	8	0	0	3	79	0.411765	32	18.9767
1221.5	573.079	4	3	2	2	0	1	0	1	0	2	1	0	0	0	9	8	7	0	0	5	92	0.5	24.4444	19.3939
1224	569.854	3	1	4	0	1	0	0	2	1	6	0	0	0	1	7	6	5	0	0	3	73	0.421053	30	19.0207
1226.5	566.629	3	1	0	0	0	0	1	0	0	5	0	3	0	3	3	7	6	0	0	5	84	0.8125	35.1351	20.8713
1229	563.402	10	3	1	3	0	0	0	2	1	4	0	0	0	4	6	17	13	0	0	4	130	0.774194	26.4706	20.6902
1231.5	560.173	3	0	2	1	0	0	0	1	0	3	1	0	0	0	4	5	8	1	1	2	86	0.5	25	19.3939
1234	556.944	3	1	3	2	0	0	0	0	1	8	0	0	0	0	7	11	7	0	1	3	84	0.565217	29.7872	19.7022
1236.5	553.713	2	0	4	0	0	1	0	1	1	1	0	1	0	0	5	5	4	0	0	1	67	0.4375	15.3846	19.0984
1239	550.481	3	1	3	0	0	0	0	0	1	2	0	2	0	0	1	8	6	0	0	3	64	0.714286	26.6667	20.407
1241.5	547.248	6	0	3	1	0	0	0	2	1	9	1	1	0	0	2	5	7	0	0	2	70	0.583333	42.5	19.7879
1244	544.014	4	1	2	3	1	0	0	0	1	7	0	0	0	2	13	13	8	0	0	5	112	0.558824	26.6667	19.672
1246.5	540.778	1	2	7	2	0	0	0	0	1	2	1	0	0	2	4	2	11	0	0	2	63	0.352941	13.5135	18.6986
1249	537.541	8	0	5	2	1	0	0	1	0	11	2	1	0	0	17	6	12	0	0	3	136	0.3125	31.8841	18.5074
1251.5	534.303	1	1	2	0	0	0	0	0	0	3	0	1	1	0	4	3	11	0	0	1	49	0.4	17.8571	18.9211
1254	531.063	1	2	2	0	0	0	0	1	1	6	2	0	0	0	12	12	16	0	0	3	92	0.461538	17.2414	19.2121
1256.5	527.823	5	0	2	3	0	0	0	0	0	3	0	1	0	0	5	5	9	0	0	2	75	0.5625	28.5714	19.6894
1259	524.581	0	0	1	0	0	0	0	2	0	3	0	0	0	1	7	6	7	0	0	3	82	0.466667	20	19.2363
1261.5	521.337	1	1	1	2	0	1	0	0	0	3	0	0	0	0	9	6	9	0	0	0	88	0.473684	12.1212	19.2695
1264	518.093	2	0	2	1	1	0	1	1	1	3	0	0	0	0	9	4	11	1	0	3	87	0.352941	20	18.6986
1266.5	514.847	1	1	0	1	0	0	0	0	0	3	0	0	0	0	4	5	9	0	0	2	61	0.6	23.0769	19.8667
1269	511.6	3	0	1	2	1	1	0	4	2	1	1	1	0	0	6	7	8	0	0	4	74	0.631579	19.0476	20.016
1271.5	508.352	4	0	0	1	3	0	0	1	0	6	0	2	0	0	4	4	15	0	0	4	71	0.714286	31.8182	20.407
1274	505.102	1	0	3	2	0	1	0	1	0	4	1	1	0	0	2	4	10	0	0	2	59	0.615385	21.875	19.9394
1276.5	501.852	4	1	1	0	0	0	0	2	0	4	0	0	0	1	2	11	10	0	0	1	75	0.8	24.3243	20.8122
1279	498.6	3	0	2	1	0	0	0	0	1	2	1	2	0	1	1	11	9	0	0	1	72	0.833333	17.1429	20.9698
1281.5	495.346	4	1	2	1	0	0	1	0	0	5	2	1	0	1	2	8	5	0	0	2	80	0.733333	31.4286	20.4971
1284	492.092	4	2	2	0	2	1	0	0	0	3	4	1	0	1	1	10	4	0	0	1	75	0.833333	22.2222	20.9698
1286.5	488.836	4	1	3	1	0	2	0	0	0	4	0	1	0	0	2	5	5	0	0	2	70	0.642857	33.3333	20.0693
1289	485.579	4	0	4	0	1	2	0	1	1	4	1	1	0	0	2	3	10	0	0	5	76	0.538462	33.3333	19.5757
1291.5	482.321	3	1	1	1	0	0	0	2	0	1	3	0	1	0	1	1	8	0	0	1	60	0.5	20.8333	19.3939
1294	479.061	1	1	1	1	0	1	1	1	0	2	0	0	0	0	0	3	5	0	0	1	81	0.833333	22.2222	20.9698
1296.5	475.8	4	2	2	1	0	0	0	1	2	4	1	1	0	1	0	6	13	0	0	4	75	0.818182	28.5714	20.8982
1299	472.538	8	0	1	1	0	0	0	2	1	4	2	0	0	0	2	9	11	0	0	3	95	0.769231	34.0909	20.6668
1301.5	469.275	1	0	1	1	0	0	0	0	2	4	0	1	0	1	1	4	11	0	0	1	73	0.777778	21.4286	20.7072
1304	466.01	9	4	2	2	2	0	0	0	2	5	0	2	0	1	2	7	16	0	0	3	114	0.777778	29.8246	20.7072
1306.5	462.745	2	2	2	1	1	1	0	1	1	3	0	1	0	0	3	13	10	0	0	1	82	0.772727	14.2857	20.6833
1309	459.478	7	0	7	2	1	0	0	0	0	3	3	0	0	2	1	15	14	0	0	3	124	0.714286	22.4138	20.407
1311.5	456.209	0	2	1	0	1	0	0	0	2	4	1	0	0	0	3	7	9	0	0	1	69	0.666667	16.129	20.1819
1314	452.94	6	0	1	0	1	0	0	0	0	5	0	1	0	0	2	8	6	0	0	5	79	0.769231	45.7143	20.6668
1316.5	449.669	0	1	3	0	0	0	0	1	3	1	2	1	0	1	1	14	7	0	0	4	83	0.8	12.8205	20.8122
1319	446.397	5	2	1	2	1	1	0	0	1	1	2	3	0	0	1	7	15	0	0	3	92	0.875	20	21.1668
1321.5	443.123	4	3	2	0	2	0	0	2	1	4	1	0	0	1	3	7	6	0	0	3	84	0.666667	28.2051	20.1819
1324	439.849	4	2	1	1	0	0	0	0	2	5	1	3	0	0	4	8	6	0	0	1	71	0.705882	26.3158	20.3673
1326.5	436.573	0	2	3	1	0	0	0	0	0	0	3	1	0	0	0	8	10	0	0	3	47	0.769231	9.67742	20.6668
1329	433.296	3	1	5	1	1	0	0	1	0	2	1	1	0	0	2	13	9	0	0	2	77	0.695652	16.6667	20.3189
1331.5	430.017	4	3	2	0	0	0	0	0	2	2	2	0	0	0	5	5	6	0	0	3	68	0.416667	26.4706	18.9999
1334	426.738	5	1	5	1	0	0	0	0	0	1	0	0	2	0	2	5	7	0	0	0	94	0.461538	20.6897	19.2121
1336.5	423.457	4	0	6	1	1	0	0	1	0	4	2	1	1	1	2	8	4	0	0	2	69	0.6	26.3158	19.8667
1339	420.175	4	1	4	0	0	0	0	0	1	4	1	0	0	0	2	10	8	0	0	1	79	0.625	25	19.9849
1341.5	416.891	4	1	3	1	0	0	0	0	2	3	3	2	0	0	2	7	10	1	0	2	71	0.666667	21.9512	20.1819
1344	413.607	2	0	1	0	0	0	0	0	1	3	1	2	0	0	1	8	13	0	0	2	51	0.833333	20.5882	20.9698
1346.5	410.321	3	1	4	0	1	0	0	0	0	3	0	1	0	0	3	15	11	0	0	1	64	0.708333	16.2791	20.3789
1349	407.034	0	0	0	0	0	0	0	0	0	1	1	1	1	0	2	4	5	0	0	0	14	0.714286	6.66667	20.407
1351.5	403.745	1	1	4	0	0	0	0	1	1	2	0	4	0	1	2	8	5	1	0	4	72	0.684211	20	20.2648
1354	400.456	2	1	7	0	1	0	0	1	0	7	0	1	0	0	3	8	10	0	0	0	67	0.5	21.9512	19.3939
1356.5	397.165	0	0	0	0	0	0	0	0	2	1	2	0	0	0	2	9	4	0	0	0	50	0.818182	5	20.8982
1359	393.873	3	1	6	4	1	0	0	1	3	3	4	0	0	0	3	7	13	0	0	0	69	0.571429	12.2449	19.7316
1361.5	390.579	7	2	8	1	0	0	0	0	1	1	3	3	2	3	3	16	7	0	0	2	100	0.676471	16.9492	20.2282
1364	387.285	3	4	2	0	1	1	0	1	2	4	4	0	0	1	0	5	5	0	0	4	62	0.8	29.7297	20.8122
1366.5	383.989	2	0	4	1	0	0	0	0	1	5	2	2	0	3	1	14	11	0	0	3	75	0.8	20.4082	20.8122
1369	380.691	4	2	1	0	1	0	0	0	1	3	2	0	0	1	1	7	3	0	0	0	51	0.818182	26.9231	20.8982
1371.5	377.393	9	2	5	0	0	1	0	2	2	8	2	2	2	2	1	14	14	0	0	4	87	0.76	30	20.6231
1374	374.093	1	0	1	1	0	0	0	1	0	1	3	1	0	0	2	2	5	0	0	2	34	0.571429	20	19.7316
1376.5	370.792	0	1	0	0	0	0	0	0	0	1	1	0	0	1	0	1	2	0	0	0	9	1	14.2857	21.7578
1379	367.49	4	3	2	1	2	0	0	1	1	2	0	4	0	0	1	4	5	0	0	3	64	0.785714	27.2727	20.7447
1381.5	364.187		0	0	0	0	0	0	0	0	0	0	0	0	0	0	0	0	0	0	0	0			17.03
1384	360.882	5	1	11	6	0	0	0	2	0	5	2	2	0	1	7	11	16	0	0	3	98	0.526316	18.0556	19.5183
1386.5	357.576	4	2	8	0	2	0	0	0	0	3	0	1	0	2	0	10	8	0	0	4	73	0.652174	25	20.1133
1389	354.269	5	2	7	0	1	1	0	0	0	2	1	0	0	0	6	9	7	0	0	2	72	0.458333	20.9302	19.1969
1391.5	350.96		0	0	0	0	0	0	0	0	0	0	0	0	0	0	0	0	0	0	0	0			17.03
1394	347.651	3	2	4	0	1	1	0	0	1	3	3	7	0	1	4	18	28	4	0	2	97	0.777778	9.7561	20.7072
1396.5	344.34	1	1	5	1	1	0	0	2	1	2	0	2	0	0	3	9	7	0	0	3	50	0.619048	15.7895	19.9567
1399	341.027	0	4	3	1	0	0	0	0	0	2	2	2	0	1	1	12	17	0	0	2	58	0.8	8.51064	20.8122
1401.5	337.714	3	3	5	3	2	1	0	1	1	1	2	2	1	0	4	11	23	0	0	3	124	0.678571	10.6061	20.2382
1404	334.399	3	0	3	0	2	0	0	0	0	3	0	2	0	0	2	10	9	0	0	1	71	0.736842	20	20.5136
1406.5	331.083	4	4	4	1	0	0	0	1	2	3	1	4	1	1	1	20	16	1	0	6	102	0.83871	18.5714	20.9953
1409	327.766	3	4	2	3	1	0	0	0	1	2	2	1	0	0	0	12	8	0	0	0	68	0.894737	12.8205	21.2601
1411.5	324.447	1	1	2	0	1	0	0	0	0	3	1	0	0	0	2	8	14	0	0	1	44	0.692308	14.7059	20.3031
1414	321.128	4	1	3	0	2	0	0	0	2	2	0	1	0	0	2	19	8	0	0	3	63	0.814815	19.1489	20.8823
1416.5	317.807	2	0	6	1	1	0	1	0	0	4	2	2	0	0	4	10	11	6	0	7	94	0.583333	22.807	19.7879
1419	314.484	3	2	4	0	0	0	0	1	1	5	1	1	0	0	2	9	12	4	0	1	66	0.625	19.5652	19.9849
1421.5	311.161	3	3	4	0	0	0	0	0	0	5	0	2	0	0	1	8	8	4	0	3	64	0.666667	26.8293	20.1819
1424	307.836	7	0	3	0	0	0	0	1	2	3	2	0	0	0	5	12	8	3	0	1	82	0.6	23.4043	19.8667
1426.5	304.51	0	1	1	1	1	2	0	0	3	5	1	2	0	1	7	15	10	1	0	1	68	0.733333	11.5385	20.4971
1429	301.183	3	1	3	1	0	1	0	2	1	3	3	5	0	1	6	13	11	0	0	1	80	0.7	12.7273	20.3395
1431.5	297.854	7	3	4	0	0	0	0	1	0	0	1	3	0	1	5	12	5	4	0	0	106	0.64	15.2174	20.0558
1434	294.524	2	1	1	1	0	2	0	1	2	1	2	1	0	4	6	8	8	1	0	2	60	0.695652	11.6279	20.3189
1436.5	291.193	1	2	4	1	0	0	0	1	0	3	0	3	0	0	10	13	5	4	0	1	82	0.548387	10.4167	19.6227
1439	287.861	1	1	0	0	0	0	0	0	1	1	0	3	0	0	1	7	3	0	0	1	79	0.909091	15.7895	21.328
1441.5	284.527	3	4	3	2	0	1	0	1	1	3	1	2	0	0	11	10	7	3	0	3	90	0.517241	16.3636	19.4754
1444	281.193	2	2	2	3	0	0	0	0	1	3	3	6	0	1	2	6	8	2	0	0	86	0.8	12.1951	20.8122
1446.5	277.857	2	0	1	0	0	0	0	0	1	2	5	4	0	1	2	11	6	1	0	1	65	0.842105	13.5135	21.0113
1449	274.519	3	1	1	0	0	0	0	0	0	2	2	1	0	0	1	17	4	1	0	0	59	0.9	15.1515	21.285
1451.5	271.181	4	2	4	2	0	1	0	0	0	4	1	2	0	2	16	11	11	4	0	2	113	0.473684	15.1515	19.2695
1454	267.841	2	1	10	3	0	1	0	1	1	5	4	3	0	1	9	10	11	10	0	1	83	0.486486	10.9589	19.33
1456.5	264.5	4	0	3	1	0	0	0	2	1	4	0	0	0	0	7	6	9	3	0	1	77	0.411765	21.9512	18.9767
1459	261.157	5	2	2	2	0	0	0	1	0	4	0	5	0	0	12	12	12	2	0	3	112	0.575758	19.3548	19.7521
1461.5	257.814	5	1	2	2	0	0	0	0	0	3	0	1	0	0	5	4	3	2	0	0	84	0.5	28.5714	19.3939
1464	254.469	0	0	3	1	0	0	0	0	0	2	0	3	0	0	3	14	10	3	0	1	77	0.75	7.5	20.5759
1466.5	251.123	4	1	0	1	0	0	0	0	0	4	0	4	0	0	7	7	9	0	0	1	60	0.631579	23.6842	20.016
1469	247.775	0	2	1	1	0	0	0	0	0	2	4	1	0	0	3	7	6	1	0	0	88	0.692308	7.14286	20.3031
1471.5	244.427	3	1	0	3	0	0	1	2	0	3	0	1	0	0	6	10	9	0	0	0	93	0.7	15.3846	20.3395
1474	241.077	3	1	0	1	0	0	0	0	0	3	0	7	0	0	4	13	3	0	0	1	74	0.84	19.4444	21.0014
1476.5	237.726	5	0	1	1	0	1	0	1	0	2	0	5	0	0	3	6	10	1	0	1	68	0.764706	21.6216	20.6454
1479	234.374	3	2	0	2	1	0	0	0	1	2	1	2	0	0	3	14	5	0	0	1	72	0.863636	16.2162	21.1131
1481.5	231.02	2	0	1	2	0	0	0	0	3	5	0	3	0	0	6	18	10	1	0	0	88	0.766667	13.7255	20.6546
1484	227.665	2	2	0	1	0	0	0	0	2	5	0	3	0	1	5	12	3	0	0	0	78	0.772727	19.4444	20.6833
1486.5	224.309	4	2	0	5	0	0	0	0	0	4	1	6	0	0	4	9	5	0	0	0	91	0.833333	20	20.9698
1489	220.951	2	0	1	1	0	0	0	0	0	3	0	1	0	1	4	6	3	1	0	0	73	0.642857	21.7391	20.0693
1491.5	217.593	5	4	1	1	0	0	0	1	1	1	2	3	0	8	7	12	4	1	0	0	81	0.75	11.7647	20.5759
1494	214.233	2	4	5	0	0	0	0	2	0	2	0	3	0	3	12	7	8	5	0	0	79	0.433333	7.54717	19.0787
1496.5	210.872	5	0	3	4	0	0	0	1	4	1	0	4	0	2	6	14	4	3	0	1	88	0.727273	13.4615	20.4684
1499	207.509	10	1	3	2	0	0	0	2	3	2	1	4	0	1	10	12	7	3	0	2	94	0.59375	22.2222	19.8371
1501.5	204.146	9	3	1	2	1	0	0	2	1	2	0	2	0	1	5	4	7	1	0	2	92	0.625	30.2326	19.9849
1504	200.781	3	3	2	0	0	0	0	1	0	1	0	1	0	1	8	6	3	2	0	1	87	0.444444	15.625	19.1312
1506.5	197.415	12	2	5	3	0	1	0	1	1	3	0	2	0	3	5	11	16	5	0	5	142	0.666667	26.6667	20.1819
1509	194.047	5	3	1	1	0	1	0	0	2	4	0	3	0	0	6	10	6	1	0	4	97	0.681818	27.6596	20.2535
1511.5	190.678	3	4	1	7	1	1	1	0	0	2	4	3	0	0	2	6	4	0	0	2	125	0.857143	17.0732	21.509
1514	187.308	2	2	3	0	0	0	3	0	0	4	1	2	0	0	0	2	1	0	0	3	140	0.571429	39.1304	20.1819
1516.5	183.937	3	2	2	3	0	0	3	1	0	2	1	3	0	0	2	6	4	0	0	3	127	0.75	22.8571	21.3941
1519	180.565	5	1	3	3	1	1	2	0	0	9	1	1	0	1	0	7	2	1	0	2	168	0.823529	40	20.9235
1521.5	177.191	4	3	2	1	0	0	0	0	0	4	4	2	0	0	1	5	2	1	0	1	127	0.727273	30	20.8122
1524	173.816	2	0	6	2	0	0	2	3	0	2	2	1	0	0	1	5	6	0	0	1	140	0.533333	15.1515	19.7316
1526.5	170.44	1	1	3	3	1	0	0	0	0	7	1	1	0	0	2	8	2	0	0	0	125	0.722222	26.6667	21.1274
1529	167.062	4	4	3	1	1	1	1	1	0	13	0	1	0	0	1	6	3	3	0	0	115	0.714286	39.5349	20.9698
1531.5	163.684	4	3	4	1	0	0	1	1	0	6	4	4	0	0	2	4	4	0	0	1	131	0.6	28.2051	20.3031
1534	160.304	5	1	3	4	1	0	3	0	0	9	0	1	0	0	1	7	3	0	0	3	116	0.764706	41.4634	21.1274
1536.5	156.923	6	2	3	3	0	0	2	0	0	8	0	0	0	0	1	8	3	2	0	0	129	0.733333	36.8421	21.0304
1539	153.54	10	4	2	1	0	1	0	0	0	3	3	1	0	0	0	8	4	1	0	1	125	0.846154	35.8974	21.3638
1541.5	150.156	7	2	5	1	0	0	1	1	0	3	0	4	0	0	0	7	2	2	0	2	126	0.705882	32.4324	21.3941
1544	146.771	3	7	1	1	0	1	0	0	0	1	0	4	0	0	1	7	5	0	0	1	126	0.866667	15.625	21.1274
1546.5	143.385	5	0	2	2	0	0	0	1	0	3	6	0	0	0	1	4	6	0	0	1	136	0.666667	29.0323	21.0824
1549	139.998	8	0	5	1	1	1	0	2	0	4	0	4	0	0	1	11	3	0	0	1	157	0.75	30.9524	20.5759
1551.5	136.609	4	5	7	3	3	1	2	4	0	4	2	3	0	0	0	3	3	2	0	1	170	0.65	19.1489	20.2648
1554	133.219	6	3	2	2	2	3	0	0	0	3	0	2	0	0	1	11	5	1	0	5	182	0.869565	30.4348	20.5321
1556.5	129.827	3	0	2	3	0	0	0	0	0	9	0	1	0	0	1	8	3	0	0	1	161	0.8	41.9355	21.0824
1559	126.435	4	1	5	1	0	1	0	1	0	6	0	4	0	1	0	10	10	1	0	2	151	0.772727	25.5319	20.8573
1561.5	123.041	3	0	4	3	1	1	0	0	0	5	3	6	0	0	1	13	10	1	0	5	135	0.827586	23.2143	21.2325
1564	119.646	6	1	1	5	2	0	0	5	0	5	3	1	0	0	0	11	10	0	0	4	134	0.95	27.7778	21.3075
1566.5	116.25	3	1	0	0	1	0	0	0	0	9	0	1	0	0	0	9	6	1	0	1	125	1	40.625	21.7578
1569	112.852	5	2	2	6	0	1	3	0	0	3	3	2	0	0	1	5	2	0	0	2	142	0.823529	27.027	21.1668
1571.5	109.454	2	1	2	1	0	0	0	2	0	10	0	4	0	0	0	9	9	0	0	2	112	0.875	33.3333	20.9235
1574	106.053	1	1	1	1	2	0	1	0	0	5	2	1	0	0	1	8	4	0	0	3	130	0.857143	29.0323	21.0824
1576.5	102.652	7	1	0	2	0	3	2	1	0	4	1	2	0	0	1	9	3	0	0	3	135	0.941176	35.8974	21.4797
1579	99.2496	9	0	1	0	0	1	0	1	0	4	0	1	0	1	1	8	7	0	0	0	134	0.846154	38.2353	20.7447
1581.5	95.8458	6	1	0	3	0	1	1	0	0	2	1	1	0	1	1	7	2	0	0	1	166	0.928571	32.1429	21.1274
1584	92.4407	4	0	0	3	0	0	1	0	0	7	1	0	0	1	0	5	3	0	0	3	143	1	50	21.7578
1586.5	89.0344	2	0	1	1	0	0	0	0	0	4	1	4	0	0	0	6	5	0	0	4	149	0.916667	35.7143	21.0304
1589	85.6268	3	0	0	0	1	0	0	1	0	6	1	8	0	1	0	10	2	0	0	1	127	1	29.4118	21.5327
1591.5	82.218	3	4	0	1	1	1	0	2	0	7	0	0	0	1	0	7	7	0	0	3	137	1	35.1351	21.7578
1594	78.8079	3	2	1	2	0	0	0	2	0	3	3	3	0	0	0	11	2	0	0	2	126	0.941176	23.5294	21.4797
1596.5	75.3966	5	3	2	2	0	1	0	1	0	4	0	1	0	0	0	8	7	1	0	3	117	0.857143	31.5789	21.0824
1599	71.984	4	1	0	0	1	2	0	1	0	7	1	2	0	0	0	7	5	0	0	2	123	1	39.3939	21.7578
1601.5	68.5701	1	1	2	3	0	0	0	3	0	7	0	1	0	0	0	9	5	0	0	0	130	0.866667	25	21.4201
1604	65.155	3	0	2	1	2	1	1	2	0	4	1	4	0	1	0	8	3	0	0	0	139	0.894737	21.2121	21.2601
1606.5	61.7387	2	1	0	0	1	1	0	0	0	3	0	4	0	0	0	10	5	0	0	1	146	1	21.4286	21.7578
1609	58.321	12	2	1	3	0	0	0	3	0	9	3	2	0	2	0	12	13	1	0	3	207	0.95	36.3636	21.5214
1611.5	54.9022	5	2	0	0	1	0	0	0	0	5	1	0	0	0	0	14	3	0	0	0	132	1	32.2581	21.7578
1614	51.4821	4	1	1	0	0	0	0	0	0	6	1	2	0	0	0	10	4	0	0	1	155	0.923077	36.6667	21.3941
1616.5	48.0607	4	0	0	2	0	1	0	1	0	4	2	2	0	0	0	6	7	0	0	1	126	1	30	21.7578
1619	44.638	6	0	2	4	0	0	0	0	0	6	1	0	0	0	0	9	3	0	0	0	145	0.866667	38.7097	21.1274
1621.5	41.2142	6	1	0	3	1	0	1	2	0	4	1	1	0	1	0	6	6	0	0	2	131	1	34.2857	21.7578
1624	37.789	10	0	2	4	0	0	1	1	0	5	4	0	0	0	0	5	3	0	0	1	127	0.818182	44.4444	20.8982
1626.5	34.3626	10	1	2	2	0	2	0	1	0	5	1	3	0	1	0	8	4	1	0	0	164	0.888889	36.5854	21.2325
1629	30.935	5	0	3	1	0	2	0	0	0	2	1	2	0	0	0	6	3	0	0	5	127	0.785714	40	20.7447
1631.5	27.5061	6	0	0	1	1	0	0	0	0	1	1	0	0	0	0	6	7	0	0	0	135	1	30.4348	21.7578
1634	24.0759	5	0	1	2	0	0	1	0	0	7	1	2	0	0	0	11	10	0	0	2	147	0.9375	33.3333	21.4623
1636.5	20.6445	12	0	0	6	1	0	1	0	0	7	2	4	0	0	0	7	4	0	0	1	120	1	44.4444	21.7578
1639	17.2118	11	0	0	0	0	0	2	1	0	1	0	3	0	0	0	8	2	1	0	1	163	1	43.3333	21.7578
1641.5	13.7779	3	0	0	2	0	0	0	2	0	3	1	4	0	0	0	6	6	0	0	2	138	1	27.5862	21.7578
1644	10.3427	2	0	0	2	0	0	1	0	0	10	1	1	0	0	0	11	4	0	0	0	152	1	37.5	21.7578
1646.5	6.9063	0	1	0	1	0	0	2	0	0	8	1	3	0	0	0	5	8	0	0	0	144	1	27.5862	21.7578
1649	3.46861	6	0	0	2	0	0	0	1	0	4	0	2	0	0	0	3	6	0	0	1	133	1	44	21.7578
1651.5	1.02967	6	2	0	1	1	1	0	0	0	9	1	1	0	0	0	5	1	0	0	2	131	1	56.6667	21.7578
1654	-2.41052	9	0	1	6	0	0	1	0	0	3	3	2	0	1	0	10	9	1	0	1	139	0.95	27.6596	21.5214
1656.5	-5.85197	5	1	0	0	0	0	1	0	0	9	0	4	0	0	0	4	8	0	0	2	121	1	47.0588	21.7578
1659	-9.29468	6	0	0	2	0	1	0	0	0	5	2	2	0	0	0	14	11	0	0	1	116	1	27.2727	21.7578
1661.5	-12.7386	6	1	1	2	0	0	0	1	0	5	0	2	0	0	0	5	4	0	0	1	136	0.9	42.8571	21.285
1664	-16.1838	5	3	1	0	0	0	0	0	0	4	3	4	0	0	0	9	9	0	0	4	154	0.928571	30.9524	21.4201
1666.5	-19.6303	11	2	1	1	1	0	1	0	0	3	2	2	0	0	0	11	5	0	0	2	163	0.9375	38.0952	21.4623
1669	-23.078	6	3	0	3	1	0	1	0	0	6	0	1	0	0	0	9	4	0	0	1	127	1	37.1429	21.7578
1671.5	-26.527	6	0	1	4	0	0	1	0	0	2	1	2	0	0	0	7	13	1	0	2	121	0.928571	25	21.4201
1674	-29.9772	6	1	1	3	1	3	3	1	0	9	2	1	0	0	0	6	6	0	0	2	135	0.933333	37.7778	21.4426
1676.5	-33.4287	12	3	1	0	0	1	1	0	0	8	3	4	0	2	0	8	4	0	0	4	183	0.9375	47.0588	21.4623
1679	-36.8815	7	1	2	6	2	1	2	0	0	4	1	2	0	0	0	6	2	1	0	0	131	0.894737	29.7297	21.2601
1681.5	-40.3355	3	0	1	4	0	0	1	0	0	5	2	1	0	2	0	3	14	0	0	1	151	0.909091	24.3243	21.328
1684	-43.7907	2	1	1	4	0	0	0	1	0	4	4	5	0	0	0	9	4	0	0	2	129	0.947368	21.6216	21.509
1686.5	-47.2472	4	0	0	1	0	0	0	0	0	1	1	3	0	0	0	12	5	0	0	1	127	1	21.4286	21.7578
1689	-50.705	3	0	0	2	0	0	1	2	0	6	2	7	0	0	0	12	3	0	0	2	122	1	27.5	21.7578
1691.5	-54.164	6	2	0	2	0	0	1	0	0	7	2	2	0	0	0	6	7	0	0	1	128	1	38.8889	21.7578
1694	-57.6243	7	0	1	1	0	0	0	1	0	6	0	1	0	1	0	6	5	0	0	2	170	0.9	48.3871	20.5759
1696.5	-61.0858	3	0	2	4	1	0	1	0	0	5	2	5	0	2	0	9	8	1	0	1	170	0.913043	20.4545	21.3467
1699	-64.5486	2	0	3	6	0	1	0	0	0	10	1	6	0	3	2	11	8	1	0	0	162	0.84375	22.2222	21.1478
1701.5	-68.0126	4	1	2	1	1	1	0	0	1	5	2	4	0	0	1	21	19	1	0	5	120	0.903226	20.2899	21.3003
1704	-71.4779	4	0	2	1	0	0	0	3	3	3	1	5	0	0	1	12	9	0	0	2	72	0.857143	19.5652	21.0824
1706.5	-74.9444	2	5	0	1	2	0	0	0	0	1	4	3	0	0	1	4	8	2	0	0	78	0.909091	9.09091	21.328
1709	-78.4122	10	2	0	2	1	0	0	0	0	5	0	0	0	0	0	5	12	0	0	1	107	1	42.1053	21.7578
1711.5	-81.8813	1	0	0	1	1	0	0	0	0	2	1	1	0	1	1	7	10	0	0	1	85	0.916667	14.8148	21.3638
1714	-85.3516	6	2	1	1	0	1	0	0	1	4	0	3	0	2	1	10	18	0	0	5	112	0.894737	27.2727	21.2601
1716.5	-88.8231	3	0	0	1	0	0	0	1	0	2	1	1	0	0	1	10	17	0	0	5	96	0.923077	23.8095	21.3941
1719	-92.2959	3	1	1	0	1	0	0	0	0	6	3	2	0	0	0	14	21	0	0	7	145	0.944444	27.1186	21.4951
1721.5	-95.77	4	1	1	1	1	2	0	1	1	4	2	2	1	0	1	8	8	0	0	5	86	0.875	30.2326	21.1668
1724	-99.2453	11	0	1	2	3	0	0	0	1	5	2	0	0	0	1	7	12	0	0	5	127	0.857143	42	21.0824
1726.5	-102.722	0	0	0	0	0	0	0	0	0	0	0	0	0	0	0	0	0	0	0	0	0			17.03
1729	-106.2	8	2	0	0	0	0	1	1	1	4	0	2	0	0	0	16	10	0	0	2	110	1	29.7872	21.7578
1731.5	-109.679	5	1	0	2	1	0	0	0	1	2	0	3	0	0	0	15	12	0	0	5	91	1	25.5319	21.7578
1734	-113.159	6	2	2	2	0	1	0	1	0	3	4	1	0	0	1	9	14	0	0	2	143	0.8125	22.9167	20.8713
1736.5	-116.641	9	0	2	3	0	0	0	1	2	6	5	3	0	0	0	10	14	0	0	3	94	0.888889	31.0345	21.2325
1739	-120.124	0	1	0	0	1	1	0	2	2	4	0	0	0	0	2	7	9	0	0	4	75	0.818182	24.2424	20.8982
1741.5	-123.608	9	0	1	3	0	0	0	1	3	6	5	0	0	1	1	17	14	0	0	8	132	0.913043	33.3333	21.3467
1744	-127.093	3	0	0	2	0	2	0	0	0	1	3	2	0	0	0	7	6	0	0	4	90	1	26.6667	21.7578
1746.5	-130.58	5	1	1	4	3	0	0	1	1	8	2	4	0	0	4	14	13	0	0	7	125	0.833333	29.4118	20.9698
1749	-134.068	7	0	0	1	0	1	0	1	1	2	0	1	0	0	0	8	7	0	0	2	75	1	35.4839	21.7578
1751.5	-137.557	4	0	1	2	1	1	0	2	0	2	4	1	0	0	0	7	7	0	0	4	87	0.923077	27.7778	21.3941
1754	-141.047	3	0	1	0	1	0	0	0	1	6	1	4	0	0	1	11	9	0	0	2	89	0.888889	27.5	21.2325
1756.5	-144.539	5	1	0	0	0	0	0	2	0	2	2	5	0	0	2	8	7	0	0	0	65	0.866667	20.5882	21.1274
1759	-148.032	5	2	1	3	1	0	0	0	2	1	3	4	0	0	1	9	6	0	0	2	135	0.894737	20	21.2601
1761.5	-151.526	4	0	0	0	1	0	0	1	1	4	2	4	0	1	1	12	13	0	0	5	95	0.947368	26.5306	21.509
1764	-155.021	4	0	4	1	0	0	0	1	0	1	0	4	0	0	2	9	7	0	0	3	68	0.7	22.2222	20.3395
1766.5	-158.518	8	2	0	0	1	0	0	0	3	4	1	1	0	0	0	11	8	0	0	0	83	1	30.7692	21.7578
1769	-162.016	7	0	1	0	1	0	0	3	2	2	2	0	0	0	0	9	4	1	0	2	86	0.909091	32.3529	21.328
1771.5	-165.515	3	1	1	0	0	0	0	0	0	0	1	5	0	0	0	7	10	0	0	2	80	0.923077	16.6667	21.3941
1774	-169.015	1	0	0	2	1	0	0	0	3	3	1	1	0	1	2	10	9	1	0	2	39	0.882353	16.2162	21.2016
1776.5	-172.517	2	0	0	2	0	0	0	0	0	1	1	1	0	1	0	10	12	0	0	1	74	1	12.9032	21.7578
1779	-176.02	1	0	0	5	0	0	0	1	2	1	1	5	0	1	1	16	7	0	0	1	85	0.964286	7.14286	21.589
1781.5	-179.524	1	0	1	2	0	0	0	3	0	8	0	8	0	0	2	11	3	0	0	0	97	0.875	23.0769	21.1668
1784	-183.029	2	0	1	3	0	0	0	2	0	3	0	5	0	0	2	10	6	0	0	0	118	0.857143	14.7059	21.0824
1786.5	-186.536	16	3	4	5	1	0	0	1	5	10	4	4	0	1	0	11	21	0	0	6	165	0.846154	34.7826	21.0304
1789	-190.044	8	2	2	3	2	1	0	0	1	2	0	3	1	2	0	17	15	0	0	4	118	0.933333	22.2222	21.4426
1791.5	-193.553	11	0	0	4	0	0	0	1	0	5	1	0	0	1	1	11	10	0	0	2	107	0.941176	38.2979	21.4797
1794	-197.064	5	2	0	3	0	1	0	2	0	2	1	0	0	0	1	12	12	0	0	2	112	0.941176	20.9302	21.4797
1796.5	-200.575	12	1	1	1	1	0	0	2	2	4	3	0	1	0	2	6	9	0	0	2	77	0.727273	38.2979	20.4684
1799	-204.088	10	3	0	0	1	0	0	4	0	9	5	7	0	1	3	20	15	0	0	7	173	0.90625	30.5882	21.3146
1801.5	-207.603	10	1	2	3	0	2	0	4	3	7	3	2	1	2	1	24	25	0	0	5	195	0.916667	23.1579	21.3638
1804	-211.118	16	5	1	7	2	1	0	4	4	13	4	5	1	0	0	28	39	0	0	2	177	0.977273	23.4848	21.6504
